# Supplementary material for: Analysis of Lung Microbiota in Bronchoalveolar Lavage, Protected Brush and Sputum Samples from Subjects with Mild-To-Moderate Cystic Fibrosis Lung Disease
Source: PLoS One. 2016 Mar 4;11(3):e0149998. doi: 10.1371/journal.pone.0149998 (PMC4778801; doi:10.1371/journal.pone.0149998)
Supplement: S1 Table — Presented are the total Brody scores of the three right lobes of the study subjects, including the scores for each component of the Brody score that evaluate changes in bronchiectasis, peribronchial wall thickening (PB thickening), mucus plugging (Mucus), air trapping and parenchymal involvement (Parenchyma) in the lung of CF subjects. (XLSX) [file pone.0149998.s002.xlsx]

## Sheet: Sheet1
	right upper lobe (RLL)						right middle lobe (RML)						right lower lobe (RLL)
ID	total Brody	bronchiectasis	mucus	PB thickening	parenchyma	air trapping	total Brody	bronchiectasis	mucus	PB thickening	parenchyma	air trapping	total Brody	bronchiectasis	mucus	PB thickening	parenchyma	air trapping
Subject 1	18	6	3	5	3	1	9	3	1	2	2	1	9	3	1	2	2	1
Subject 2	24.5	8.75	3	6.25	2	4.5	17.25	5	3	4.25	2	3	18.5	6.25	3	3.75	1	4.5
Subject 3	22	7.5	3	7.5	1	3	18.25	6.25	3	5	1	3	12.5	4.5	1	3	1	3
Subject 4	18.75	8.75	3	5	1	1	12.5	6.5	2	3	0	1	8.25	3.25	2	2	0	1
Subject 5	20.75	7.5	1	6.25	3	3	10.5	3.5	1	3	1	2	10.75	3.75	1	3	1	2
Subject 6	27	9	2	7.5	4	4.5	18	7	3	5	2	1	16	4	3	5	1	3
Subject 7	17.75	6.25	1	5	1	4.5	15.5	5	1	4	1	4.5	11.25	4.25	1	3	0	3
Subject 8	21.25	8.75	1	7.5	1	3	11	4	1	4	0	2	7	2	1	2	0	2
Subject 9	33	10.5	4	9	5	4.5	21	6.5	3	5	2	4.5	20.75	6.25	3	5	2	4.5
