# Supplementary material for: Analysis of Lung Microbiota in Bronchoalveolar Lavage, Protected Brush and Sputum Samples from Subjects with Mild-To-Moderate Cystic Fibrosis Lung Disease
Source: PLoS One. 2016 Mar 4;11(3):e0149998. doi: 10.1371/journal.pone.0149998 (PMC4778801; doi:10.1371/journal.pone.0149998)
Supplement: S3 Table — The numbers represent the absolute number of reads on the left and the relative abundance in percent on the right from each sample. Reads were given a taxonomic assignment using VAMPS (www.vamps.mbl.edu). The database selected was limited to the Eukarya, and the numbers represent the absolute number of reads. The most abundant species are color coded as the most abundant species in Fig 3B. (XLSX) [file pone.0149998.s004.xlsx]

## Sheet: TableS1
Taxon	Kingdom_Division	Class	Order	Family	Genus	Species	Subject_6_Lower_brush_ITS1		Subject_9_Upper_BAL_ITS1		Subject_9_Middle_BAL_ITS1		Subject_9_Lower_BAL_ITS1		Subject_9_Middle_brush_ITS1
							reads	relative abundance [%]	reads	relative abundance [%]	reads	relative abundance [%]	reads	relative abundance [%]	reads	relative abundance [%]
Eukarya	Fungi_Ascomycota	Saccharomycetes	Saccharomycetales	Metschnikowiaceae	Clavispora (Candida)	lusitaniae	8561	99.8367	28997	99.8107	19822	99.6982	26446	99.8414	103950	99.9942
Eukarya	Fungi_Ascomycota	Saccharomycetes	Saccharomycetales	Saccharomycetaceae	Candida	albicans	0	0	0	0	0	0	0	0	2	0.00192389
Eukarya	Fungi_Basidiomycota	Agaricomycetes	Cantharellales	Botryobasidiaceae	Botryobasidium		0	0	2	0.00688421	0	0	0	0	0	0
Eukarya	Fungi_Basidiomycota	Agaricomycetes	Hymenochaetales	Hymenochaetaceae	Fomitiporia	tsugina	0	0	0	0	1	0.00502968	0	0	0	0
Eukarya	Fungi_Basidiomycota	Agaricomycetes	Hymenochaetales	Hymenochaetaceae	Phellinus	laevigatus	0	0	0	0	1	0.00502968	0	0	0	0
Eukarya	Fungi_Basidiomycota	Agaricomycetes	Hymenochaetales	Hymenochaetaceae	Pseudochaete	olivacea	0	0	0	0	0	0	1	0.00377529	0	0
Eukarya	Fungi_Basidiomycota	Agaricomycetes	Hymenochaetales	Hymenochaetaceae	Tubulicrinis	subulatus	0	0	5	0.0172105	0	0	0	0	0	0
Eukarya	Fungi_Basidiomycota	Agaricomycetes	Hymenochaetales	Incertae_sedis	Trichaptum		0	0	0	0	1	0.00502968	0	0	0	0
Eukarya	Fungi_Basidiomycota	Agaricomycetes	Hymenochaetales	Incertae_sedis	Trichaptum	biforme	0	0	0	0	0	0	1	0.00377529	0	0
Eukarya	Fungi_Basidiomycota	Agaricomycetes	Hymenochaetales	Schizoporaceae	Hyphodontia	alutaria	0	0	1	0.0034421	0	0	0	0	0	0
Eukarya	Fungi_Basidiomycota	Agaricomycetes	Hymenochaetales	Schizoporaceae	Hyphodontia	crustosa	0	0	0	0	2	0.0100594	0	0	0	0
Eukarya	Fungi_Basidiomycota	Agaricomycetes	Hymenochaetales	Schizoporaceae	Hyphodontia	flavipora	0	0	4	0.0137684	1	0.00502968	0	0	0	0
Eukarya	Fungi_Basidiomycota	Agaricomycetes	Polyporales	Fomitopsidaceae	Antrodia	xantha	0	0	31	0.106705	1	0.00502968	13	0.0490788	0	0
Eukarya	Fungi_Basidiomycota	Agaricomycetes	Polyporales	Meruliaceae	Irpex	lacteus	0	0	1	0.0034421	1	0.00502968	0	0	0	0
Eukarya	Fungi_Basidiomycota	Agaricomycetes	Polyporales	Phanerochaetaceae	Phanerochaete		0	0	1	0.0034421	2	0.0100594	0	0	0	0
Eukarya	Fungi_Basidiomycota	Agaricomycetes	Polyporales	Polyporaceae	Cerrena	unicolor	0	0	0	0	0	0	3	0.0113259	0	0
Eukarya	Fungi_Basidiomycota	Agaricomycetes	Polyporales	Polyporaceae	Perenniporia	subacida	0	0	0	0	0	0	3	0.0113259	0	0
Eukarya	Fungi_Basidiomycota	Agaricomycetes	Polyporales	Polyporaceae	Trametes	versicolor	0	0	0	0	1	0.00502968	0	0	0	0
Eukarya	Fungi_Basidiomycota	Agaricomycetes	Russulales	Peniophoraceae			0	0	8	0.0275368	1	0.00502968	0	0	0	0
Eukarya	Fungi_Basidiomycota	Agaricomycetes	Russulales	Stereaceae	Stereum		0	0	1	0.0034421	1	0.00502968	1	0.00377529	0	0
Eukarya	Fungi_Basidiomycota	Tremellomycetes	Trichosporonales	Trichosporonaceae	Trichosporon	asahii	0	0	0	0	14	0.0704155	19	0.0717306	0	0
Unknown							14	0.163265	1	0.0034421	33	0.165979	1	0.00377529	4	0.00384778

## Sheet: TableS2_full taxonomy
taxa	Subject_6_Lower_brush_ITS1	Subject_9_Upper_BAL_ITS1	Subject_9_Middle_BAL_ITS1	Subject_9_Lower_BAL_ITS1	Subject_9_Middle_brush_ITS1
Eukarya;Fungi_Ascomycota;Saccharomycetes;Saccharomycetales;Metschnikowiaceae;Clavispora;lusitaniae	8561	28997	19822	26446	103950
Eukarya;Fungi_Ascomycota;Saccharomycetes;Saccharomycetales;Saccharomycetaceae;Candida;albicans	0	0	0	0	2
Eukarya;Fungi_Basidiomycota;Agaricomycetes;Cantharellales;Botryobasidiaceae;Botryobasidium	0	2	0	0	0
Eukarya;Fungi_Basidiomycota;Agaricomycetes;Hymenochaetales;Hymenochaetaceae;Fomitiporia;tsugina	0	0	1	0	0
Eukarya;Fungi_Basidiomycota;Agaricomycetes;Hymenochaetales;Hymenochaetaceae;Phellinus;laevigatus	0	0	1	0	0
Eukarya;Fungi_Basidiomycota;Agaricomycetes;Hymenochaetales;Hymenochaetaceae;Pseudochaete;olivacea	0	0	0	1	0
Eukarya;Fungi_Basidiomycota;Agaricomycetes;Hymenochaetales;Hymenochaetaceae;Tubulicrinis;subulatus	0	5	0	0	0
Eukarya;Fungi_Basidiomycota;Agaricomycetes;Hymenochaetales;Incertae_sedis;Trichaptum	0	0	1	0	0
Eukarya;Fungi_Basidiomycota;Agaricomycetes;Hymenochaetales;Incertae_sedis;Trichaptum;biforme	0	0	0	1	0
Eukarya;Fungi_Basidiomycota;Agaricomycetes;Hymenochaetales;Schizoporaceae;Hyphodontia;alutaria	0	1	0	0	0
Eukarya;Fungi_Basidiomycota;Agaricomycetes;Hymenochaetales;Schizoporaceae;Hyphodontia;crustosa	0	0	2	0	0
Eukarya;Fungi_Basidiomycota;Agaricomycetes;Hymenochaetales;Schizoporaceae;Hyphodontia;flavipora	0	4	1	0	0
Eukarya;Fungi_Basidiomycota;Agaricomycetes;Polyporales;Fomitopsidaceae;Antrodia;xantha	0	31	1	13	0
Eukarya;Fungi_Basidiomycota;Agaricomycetes;Polyporales;Meruliaceae;Irpex;lacteus	0	1	1	0	0
Eukarya;Fungi_Basidiomycota;Agaricomycetes;Polyporales;Phanerochaetaceae;Phanerochaete	0	1	2	0	0
Eukarya;Fungi_Basidiomycota;Agaricomycetes;Polyporales;Polyporaceae;Cerrena;unicolor	0	0	0	3	0
Eukarya;Fungi_Basidiomycota;Agaricomycetes;Polyporales;Polyporaceae;Perenniporia;subacida	0	0	0	3	0
Eukarya;Fungi_Basidiomycota;Agaricomycetes;Polyporales;Polyporaceae;Trametes;versicolor	0	0	1	0	0
Eukarya;Fungi_Basidiomycota;Agaricomycetes;Russulales;Peniophoraceae	0	8	1	0	0
Eukarya;Fungi_Basidiomycota;Agaricomycetes;Russulales;Stereaceae;Stereum	0	1	1	1	0
Eukarya;Fungi_Basidiomycota;Tremellomycetes;Trichosporonales;Trichosporonaceae;Trichosporon;asahii	0	0	14	19	0
Unknown	14	1	33	1	4
